# Supplementary material for: Urinary exosomes derived circRNAs as biomarkers for chronic renal fibrosis
Source: Ann Med. 2022 Jul 12;54(1):1966–76. doi: 10.1080/07853890.2022.2098374 (PMC9291679; doi:10.1080/07853890.2022.2098374)
Supplement: Supplemental Material [file IANN_A_2098374_SM0433.zip]

Archive with 3 entries (3 files):
- Supplemental files/figure S1.jpg
- Supplemental files/figure S2.jpg
- Supplemental files/Table S1.docx
